# Supplementary material for: CRISPR/Cas9-Induced Loss-of-Function Mutation in the Barley Mitogen-Activated Protein Kinase 6 Gene Causes Abnormal Embryo Development Leading to Severely Reduced Grain Germination and Seedling Shootless Phenotype
Source: Front Plant Sci. 2021 Jul 30;12:670302. doi: 10.3389/fpls.2021.670302 (PMC8361755; doi:10.3389/fpls.2021.670302)
Supplement: Supplementary Table 2 — BLASTP: Specificity of the “REALAFNPEYQQ” epitope toward HvMPK6. [file Table_2.XLSX]

## Sheet: List1
Subject name	Subject description	Gene hit	Genomic Location	Orientation	Length	Score	E-val	%ID	BART transcript code	BART reference	Arabidopsis TAIR PP10 annotation	Rice PP7 annotation
HORVU7Hr1G023760.2	pep chromosome:IBSC_v2:chr7H:37300013:37307500:1 gene:HORVU7Hr1G023760 transcript:HORVU7Hr1G023760.2 gene_biotype:protein_coding transcript_biotype:protein_coding description:Mitogen-activated protein kinase [Source:UniProtKB/TrEMBL;Acc:A0A287VQ31]	HORVU7Hr1G023760	chr7H:37307108-37307140 [Sequence]	Forward	11 [Sequence]	51	8.8	63.6 [Alignment]	BART1_0-u50115	https://ics.hutton.ac.uk/barleyrtd/view_gene.cgi?seq_name=BART1_0-u50115&dataset=150831_barley_pseudomolecules	Symbols: ATMPK6, MPK6, MAPK6, ATMAPK6 | MAP kinase 6 | chr2:18138477-18140693 FORWARD LENGTH=395	protein|CGMC_MAPKCMGC_2_ERK.12 - CGMC includes CDA, MAPK, GSK3, and CLKC kinases, expressed
HORVU7Hr1G023760.4	pep chromosome:IBSC_v2:chr7H:37306939:37307143:1 gene:HORVU7Hr1G023760 transcript:HORVU7Hr1G023760.4 gene_biotype:protein_coding transcript_biotype:protein_coding description:Mitogen-activated protein kinase [Source:UniProtKB/TrEMBL;Acc:A0A287VQ31]	HORVU7Hr1G023760	chr7H:37307108-37307140 [Sequence]	Forward	11 [Sequence]	51	8.8	63.6 [Alignment]
HORVU7Hr1G070970.1	pep chromosome:IBSC_v2:chr7H:386642801:386646151:1 gene:HORVU7Hr1G070970 transcript:HORVU7Hr1G070970.1 gene_biotype:protein_coding transcript_biotype:protein_coding	HORVU7Hr1G070970	chr7H:386645738-386645764 [Sequence]	Forward	9 [Sequence]	49	17	88.9 [Alignment]	BART1_0-u53388	https://ics.hutton.ac.uk/barleyrtd/view_gene.cgi?seq_name=BART1_0-u53388&dataset=150831_barley_pseudomolecules	Symbols: ATMPK4, MPK4 | MAP kinase 4 | chr4:567219-568889 FORWARD LENGTH=376	protein|CGMC_MAPKCMGC_2_ERK.13 - CGMC includes CDA, MAPK, GSK3, and CLKC kinases, expressed
HORVU7Hr1G070970.2	pep chromosome:IBSC_v2:chr7H:386642827:386646046:1 gene:HORVU7Hr1G070970 transcript:HORVU7Hr1G070970.2 gene_biotype:protein_coding transcript_biotype:protein_coding	HORVU7Hr1G070970	chr7H:386645738-386645764 [Sequence]	Forward	9 [Sequence]	49	17	88.9 [Alignment]
HORVU7Hr1G070970.3	pep chromosome:IBSC_v2:chr7H:386642830:386646131:1 gene:HORVU7Hr1G070970 transcript:HORVU7Hr1G070970.3 gene_biotype:protein_coding transcript_biotype:protein_coding	HORVU7Hr1G070970	chr7H:386645738-386645764 [Sequence]	Forward	9 [Sequence]	49	17	88.9 [Alignment]
HORVU7Hr1G070970.4	pep chromosome:IBSC_v2:chr7H:386642961:386646110:1 gene:HORVU7Hr1G070970 transcript:HORVU7Hr1G070970.4 gene_biotype:protein_coding transcript_biotype:protein_coding	HORVU7Hr1G070970	chr7H:386645738-386645764 [Sequence]	Forward	9 [Sequence]	49	17	88.9 [Alignment]
HORVU7Hr1G070970.6	pep chromosome:IBSC_v2:chr7H:386644102:386646055:1 gene:HORVU7Hr1G070970 transcript:HORVU7Hr1G070970.6 gene_biotype:protein_coding transcript_biotype:protein_coding	HORVU7Hr1G070970	chr7H:386645738-386645764 [Sequence]	Forward	9 [Sequence]	49	17	88.9 [Alignment]
HORVU7Hr1G070970.9	pep chromosome:IBSC_v2:chr7H:386645188:386646158:1 gene:HORVU7Hr1G070970 transcript:HORVU7Hr1G070970.9 gene_biotype:protein_coding transcript_biotype:protein_coding	HORVU7Hr1G070970	chr7H:386645738-386645764 [Sequence]	Forward	9 [Sequence]	49	17	88.9 [Alignment]
HORVU1Hr1G049500.1	pep chromosome:IBSC_v2:chr1H:366830180:366834352:-1 gene:HORVU1Hr1G049500 transcript:HORVU1Hr1G049500.1 gene_biotype:protein_coding transcript_biotype:protein_coding description:Mitogen-activated protein kinase [Source:UniProtKB/TrEMBL;Acc:F2DS97]	HORVU1Hr1G049500	chr1H:366831042-366831068 [Sequence]	Reverse	9 [Sequence]	45	59	77.8 [Alignment]	BART1_0-u03305	https://ics.hutton.ac.uk/barleyrtd/view_gene.cgi?seq_name=BART1_0-u03305&dataset=150831_barley_pseudomolecules	Symbols: ATMPK4, MPK4 | MAP kinase 4 | chr4:567219-568889 FORWARD LENGTH=376	protein|CGMC_MAPKCMGC_2_ERK.14 - CGMC includes CDA, MAPK, GSK3, and CLKC kinases, expressed
HORVU1Hr1G049500.2	pep chromosome:IBSC_v2:chr1H:366830180:366834352:-1 gene:HORVU1Hr1G049500 transcript:HORVU1Hr1G049500.2 gene_biotype:protein_coding transcript_biotype:protein_coding description:Mitogen-activated protein kinase [Source:UniProtKB/TrEMBL;Acc:F2DS97]	HORVU1Hr1G049500	chr1H:366831042-366831068 [Sequence]	Reverse	9 [Sequence]	45	59	77.8 [Alignment]
HORVU1Hr1G049500.3	pep chromosome:IBSC_v2:chr1H:366830181:366833841:-1 gene:HORVU1Hr1G049500 transcript:HORVU1Hr1G049500.3 gene_biotype:protein_coding transcript_biotype:protein_coding description:Mitogen-activated protein kinase [Source:UniProtKB/TrEMBL;Acc:F2DS97]	HORVU1Hr1G049500	chr1H:366831042-366831068 [Sequence]	Reverse	9 [Sequence]	45	59	77.8 [Alignment]
HORVU1Hr1G062160.1	pep chromosome:IBSC_v2:chr1H:448240781:448257308:-1 gene:HORVU1Hr1G062160 transcript:HORVU1Hr1G062160.1 gene_biotype:protein_coding transcript_biotype:protein_coding	HORVU1Hr1G062160	chr1H:448256187-448256578 [Sequence]	Reverse	9 [Sequence]	44	81	77.8 [Alignment]	BART1_0-u04167	https://ics.hutton.ac.uk/barleyrtd/view_gene.cgi?seq_name=BART1_0-u04167&dataset=150831_barley_pseudomolecules	Symbols: ARIA | ARM repeat protein interacting with ABF2 | chr5:6508095-6512701 REVERSE LENGTH=710	protein|ABTB1 - Armadillo repeats with a Bric-a-Brac, Tramtrack, Broad Complex BTB domain, expressed
HORVU1Hr1G062160.2	pep chromosome:IBSC_v2:chr1H:448240855:448257158:-1 gene:HORVU1Hr1G062160 transcript:HORVU1Hr1G062160.2 gene_biotype:protein_coding transcript_biotype:protein_coding	HORVU1Hr1G062160	chr1H:448256187-448256578 [Sequence]	Reverse	9 [Sequence]	44	81	77.8 [Alignment]
HORVU1Hr1G062160.5	pep chromosome:IBSC_v2:chr1H:448240858:448257233:-1 gene:HORVU1Hr1G062160 transcript:HORVU1Hr1G062160.5 gene_biotype:protein_coding transcript_biotype:protein_coding	HORVU1Hr1G062160	chr1H:448256187-448256578 [Sequence]	Reverse	9 [Sequence]	44	81	77.8 [Alignment]
HORVU1Hr1G062160.6	pep chromosome:IBSC_v2:chr1H:448240858:448257233:-1 gene:HORVU1Hr1G062160 transcript:HORVU1Hr1G062160.6 gene_biotype:protein_coding transcript_biotype:protein_coding	HORVU1Hr1G062160	chr1H:448256187-448256578 [Sequence]	Reverse	9 [Sequence]	44	81	77.8 [Alignment]
HORVU1Hr1G062160.7	pep chromosome:IBSC_v2:chr1H:448240865:448266713:-1 gene:HORVU1Hr1G062160 transcript:HORVU1Hr1G062160.7 gene_biotype:protein_coding transcript_biotype:protein_coding	HORVU1Hr1G062160	chr1H:448256187-448256578 [Sequence]	Reverse	9 [Sequence]	44	81	77.8 [Alignment]
HORVU1Hr1G062160.11	pep chromosome:IBSC_v2:chr1H:448240919:448257233:-1 gene:HORVU1Hr1G062160 transcript:HORVU1Hr1G062160.11 gene_biotype:protein_coding transcript_biotype:protein_coding	HORVU1Hr1G062160	chr1H:448256187-448256578 [Sequence]	Reverse	9 [Sequence]	44	81	77.8 [Alignment]
HORVU5Hr1G103890.1	pep chromosome:IBSC_v2:chr5H:617535630:617554068:1 gene:HORVU5Hr1G103890 transcript:HORVU5Hr1G103890.1 gene_biotype:protein_coding transcript_biotype:protein_coding	HORVU5Hr1G103890	chr5H:617547506-617547538 [Sequence]	Forward	11 [Sequence]	43	110	63.6 [Alignment]	BART1_0-u39741	https://ics.hutton.ac.uk/barleyrtd/view_gene.cgi?seq_name=BART1_0-u39741&dataset=150831_barley_pseudomolecules	unknown	unknown
HORVU5Hr1G103890.2	pep chromosome:IBSC_v2:chr5H:617535767:617617167:1 gene:HORVU5Hr1G103890 transcript:HORVU5Hr1G103890.2 gene_biotype:protein_coding transcript_biotype:protein_coding	HORVU5Hr1G103890	chr5H:617547506-617547538 [Sequence]	Forward	11 [Sequence]	43	110	63.6 [Alignment]	BART1_0-u39753	https://ics.hutton.ac.uk/barleyrtd/view_gene.cgi?seq_name=BART1_0-u39753&dataset=150831_barley_pseudomolecules	Symbols: AAO1, AO1, ATAO, AT-AO1, AOalpha, AtAO1 | aldehyde oxidase 1 | chr5:7116783-7122338 FORWARD LENGTH=1368	protein|aldehyde oxidase, putative, expressed
HORVU5Hr1G103890.3	pep chromosome:IBSC_v2:chr5H:617535804:617617167:1 gene:HORVU5Hr1G103890 transcript:HORVU5Hr1G103890.3 gene_biotype:protein_coding transcript_biotype:protein_coding	HORVU5Hr1G103890	chr5H:617547506-617547538 [Sequence]	Forward	11 [Sequence]	43	110	63.6 [Alignment]	BART1_0-u39743	https://ics.hutton.ac.uk/barleyrtd/view_gene.cgi?seq_name=BART1_0-u39743&dataset=150831_barley_pseudomolecules	Symbols: AAO2, AO3, atAO-2, AOgamma, AtAO3 | aldehyde oxidase 2 | chr3:15512778-15517375 REVERSE LENGTH=1321	protein|aldehyde oxidase, putative, expressed
HORVU5Hr1G103890.4	pep chromosome:IBSC_v2:chr5H:617535819:617549092:1 gene:HORVU5Hr1G103890 transcript:HORVU5Hr1G103890.4 gene_biotype:protein_coding transcript_biotype:protein_coding	HORVU5Hr1G103890	chr5H:617547506-617547538 [Sequence]	Forward	11 [Sequence]	43	110	63.6 [Alignment]	BART1_0-u39744	https://ics.hutton.ac.uk/barleyrtd/view_gene.cgi?seq_name=BART1_0-u39744&dataset=150831_barley_pseudomolecules	Symbols: AAO3, At-AO3, AOdelta, AtAAO3 | abscisic aldehyde oxidase 3 | chr2:11601952-11607014 FORWARD LENGTH=1332	protein|aldehyde oxidase, putative, expressed
HORVU5Hr1G103890.6	pep chromosome:IBSC_v2:chr5H:617535942:617549063:1 gene:HORVU5Hr1G103890 transcript:HORVU5Hr1G103890.6 gene_biotype:protein_coding transcript_biotype:protein_coding	HORVU5Hr1G103890	chr5H:617547506-617547538 [Sequence]	Forward	11 [Sequence]	43	110	63.6 [Alignment]	BART1_0-u39742	https://ics.hutton.ac.uk/barleyrtd/view_gene.cgi?seq_name=BART1_0-u39742&dataset=150831_barley_pseudomolecules	unknown	unknown
HORVU5Hr1G103890.7	pep chromosome:IBSC_v2:chr5H:617535946:617550855:1 gene:HORVU5Hr1G103890 transcript:HORVU5Hr1G103890.7 gene_biotype:protein_coding transcript_biotype:protein_coding	HORVU5Hr1G103890	chr5H:617547506-617547538 [Sequence]	Forward	11 [Sequence]	43	110	63.6 [Alignment]
HORVU5Hr1G103890.8	pep chromosome:IBSC_v2:chr5H:617535961:617548303:1 gene:HORVU5Hr1G103890 transcript:HORVU5Hr1G103890.8 gene_biotype:protein_coding transcript_biotype:protein_coding	HORVU5Hr1G103890	chr5H:617547506-617547538 [Sequence]	Forward	11 [Sequence]	43	110	63.6 [Alignment]
HORVU5Hr1G103890.9	pep chromosome:IBSC_v2:chr5H:617535961:617550855:1 gene:HORVU5Hr1G103890 transcript:HORVU5Hr1G103890.9 gene_biotype:protein_coding transcript_biotype:protein_coding	HORVU5Hr1G103890	chr5H:617547506-617547538 [Sequence]	Forward	11 [Sequence]	43	110	63.6 [Alignment]
HORVU5Hr1G103890.10	pep chromosome:IBSC_v2:chr5H:617535983:617554060:1 gene:HORVU5Hr1G103890 transcript:HORVU5Hr1G103890.10 gene_biotype:protein_coding transcript_biotype:protein_coding	HORVU5Hr1G103890	chr5H:617547506-617547538 [Sequence]	Forward	11 [Sequence]	43	110	63.6 [Alignment]
HORVU5Hr1G103890.11	pep chromosome:IBSC_v2:chr5H:617535983:617554060:1 gene:HORVU5Hr1G103890 transcript:HORVU5Hr1G103890.11 gene_biotype:protein_coding transcript_biotype:protein_coding	HORVU5Hr1G103890	chr5H:617547506-617547538 [Sequence]	Forward	11 [Sequence]	43	110	63.6 [Alignment]
HORVU5Hr1G103890.12	pep chromosome:IBSC_v2:chr5H:617536005:617554064:1 gene:HORVU5Hr1G103890 transcript:HORVU5Hr1G103890.12 gene_biotype:protein_coding transcript_biotype:protein_coding	HORVU5Hr1G103890	chr5H:617547506-617547538 [Sequence]	Forward	11 [Sequence]	43	110	63.6 [Alignment]
HORVU5Hr1G103890.13	pep chromosome:IBSC_v2:chr5H:617536006:617548392:1 gene:HORVU5Hr1G103890 transcript:HORVU5Hr1G103890.13 gene_biotype:protein_coding transcript_biotype:protein_coding	HORVU5Hr1G103890	chr5H:617547506-617547538 [Sequence]	Forward	11 [Sequence]	43	110	63.6 [Alignment]
HORVU5Hr1G103890.14	pep chromosome:IBSC_v2:chr5H:617536055:617554064:1 gene:HORVU5Hr1G103890 transcript:HORVU5Hr1G103890.14 gene_biotype:protein_coding transcript_biotype:protein_coding	HORVU5Hr1G103890	chr5H:617547506-617547538 [Sequence]	Forward	11 [Sequence]	43	110	63.6 [Alignment]
HORVU5Hr1G103890.15	pep chromosome:IBSC_v2:chr5H:617536113:617554064:1 gene:HORVU5Hr1G103890 transcript:HORVU5Hr1G103890.15 gene_biotype:protein_coding transcript_biotype:protein_coding	HORVU5Hr1G103890	chr5H:617547506-617547538 [Sequence]	Forward	11 [Sequence]	43	110	63.6 [Alignment]
HORVU5Hr1G103890.17	pep chromosome:IBSC_v2:chr5H:617545668:617550744:1 gene:HORVU5Hr1G103890 transcript:HORVU5Hr1G103890.17 gene_biotype:protein_coding transcript_biotype:protein_coding	HORVU5Hr1G103890	chr5H:617547506-617547538 [Sequence]	Forward	11 [Sequence]	43	110	63.6 [Alignment]
HORVU5Hr1G103890.18	pep chromosome:IBSC_v2:chr5H:617545750:617547578:1 gene:HORVU5Hr1G103890 transcript:HORVU5Hr1G103890.18 gene_biotype:protein_coding transcript_biotype:protein_coding	HORVU5Hr1G103890	chr5H:617547506-617547538 [Sequence]	Forward	11 [Sequence]	43	110	63.6 [Alignment]
HORVU3Hr1G005810.1	pep chromosome:IBSC_v2:chr3H:14179537:14182200:-1 gene:HORVU3Hr1G005810 transcript:HORVU3Hr1G005810.1 gene_biotype:protein_coding transcript_biotype:protein_coding	HORVU3Hr1G005810	chr3H:14179955-14179984 [Sequence]	Reverse	10 [Sequence]	41	210	60.0 [Alignment]	BART1_0-u17421	https://ics.hutton.ac.uk/barleyrtd/view_gene.cgi?seq_name=BART1_0-u17421&dataset=150831_barley_pseudomolecules	unknown	unknown
HORVU3Hr1G005810.2	pep chromosome:IBSC_v2:chr3H:14179537:14182200:-1 gene:HORVU3Hr1G005810 transcript:HORVU3Hr1G005810.2 gene_biotype:protein_coding transcript_biotype:protein_coding	HORVU3Hr1G005810	chr3H:14179955-14179984 [Sequence]	Reverse	10 [Sequence]	41	210	60.0 [Alignment]
HORVU6Hr1G081500.1	pep chromosome:IBSC_v2:chr6H:545914356:545916683:1 gene:HORVU6Hr1G081500 transcript:HORVU6Hr1G081500.1 gene_biotype:protein_coding transcript_biotype:protein_coding description:Endoglucanase [Source:UniProtKB/TrEMBL;Acc:A0A287UX16]	HORVU6Hr1G081500	chr6H:545915219-545915245 [Sequence]	Forward	9 [Sequence]	41	210	77.8 [Alignment]	BART1_0-u47084	https://ics.hutton.ac.uk/barleyrtd/view_gene.cgi?seq_name=BART1_0-u47084&dataset=150831_barley_pseudomolecules	Symbols: AtGH9A4, GH9A4 | glycosyl hydrolase 9A4 | chr3:15707183-15709438 FORWARD LENGTH=486	protein|endoglucanase, putative, expressed
HORVU6Hr1G081500.2	pep chromosome:IBSC_v2:chr6H:545914419:545916385:1 gene:HORVU6Hr1G081500 transcript:HORVU6Hr1G081500.2 gene_biotype:protein_coding transcript_biotype:protein_coding description:Endoglucanase [Source:UniProtKB/TrEMBL;Acc:A0A287UX16]	HORVU6Hr1G081500	chr6H:545915219-545915245 [Sequence]	Forward	9 [Sequence]	41	210	77.8 [Alignment]
HORVU3Hr1G094130.1	pep chromosome:IBSC_v2:chr3H:644974192:644977377:-1 gene:HORVU3Hr1G094130 transcript:HORVU3Hr1G094130.1 gene_biotype:protein_coding transcript_biotype:protein_coding	HORVU3Hr1G094130	chr3H:644977031-644977054 [Sequence]	Reverse	8 [Sequence]	40	290	75.0 [Alignment]	BART1_0-u23987	https://ics.hutton.ac.uk/barleyrtd/view_gene.cgi?seq_name=BART1_0-u23987&dataset=150831_barley_pseudomolecules	unknown	protein|expressed protein
HORVU3Hr1G094130.2	pep chromosome:IBSC_v2:chr3H:644974192:644977377:-1 gene:HORVU3Hr1G094130 transcript:HORVU3Hr1G094130.2 gene_biotype:protein_coding transcript_biotype:protein_coding	HORVU3Hr1G094130	chr3H:644977031-644977054 [Sequence]	Reverse	8 [Sequence]	40	290	75.0 [Alignment]
HORVU3Hr1G094130.3	pep chromosome:IBSC_v2:chr3H:644974298:644977140:-1 gene:HORVU3Hr1G094130 transcript:HORVU3Hr1G094130.3 gene_biotype:protein_coding transcript_biotype:protein_coding	HORVU3Hr1G094130	chr3H:644977031-644977054 [Sequence]	Reverse	8 [Sequence]	40	290	75.0 [Alignment]
HORVU3Hr1G094130.4	pep chromosome:IBSC_v2:chr3H:644974328:644977588:-1 gene:HORVU3Hr1G094130 transcript:HORVU3Hr1G094130.4 gene_biotype:protein_coding transcript_biotype:protein_coding	HORVU3Hr1G094130	chr3H:644977031-644977054 [Sequence]	Reverse	8 [Sequence]	40	290	75.0 [Alignment]
HORVU3Hr1G094130.5	pep chromosome:IBSC_v2:chr3H:644974338:644977283:-1 gene:HORVU3Hr1G094130 transcript:HORVU3Hr1G094130.5 gene_biotype:protein_coding transcript_biotype:protein_coding	HORVU3Hr1G094130	chr3H:644977031-644977054 [Sequence]	Reverse	8 [Sequence]	40	290	75.0 [Alignment]
HORVU3Hr1G094130.6	pep chromosome:IBSC_v2:chr3H:644974340:644977537:-1 gene:HORVU3Hr1G094130 transcript:HORVU3Hr1G094130.6 gene_biotype:protein_coding transcript_biotype:protein_coding	HORVU3Hr1G094130	chr3H:644977031-644977054 [Sequence]	Reverse	8 [Sequence]	40	290	75.0 [Alignment]
HORVU3Hr1G094130.7	pep chromosome:IBSC_v2:chr3H:644974838:644977140:-1 gene:HORVU3Hr1G094130 transcript:HORVU3Hr1G094130.7 gene_biotype:protein_coding transcript_biotype:protein_coding	HORVU3Hr1G094130	chr3H:644977031-644977054 [Sequence]	Reverse	8 [Sequence]	40	290	75.0 [Alignment]
HORVU5Hr1G079190.4	pep chromosome:IBSC_v2:chr5H:556484771:556490997:1 gene:HORVU5Hr1G079190 transcript:HORVU5Hr1G079190.4 gene_biotype:protein_coding transcript_biotype:protein_coding description:Flowering time control protein FPA [Source:Projected from Arabidopsis thaliana AT2G43410 UniProtKB/Swiss-Prot;Acc:Q8LPQ9]	HORVU5Hr1G079190	chr5H:556489887-556490207 [Sequence]	Forward	8 [Sequence]	40	290	75.0 [Alignment]	BART1_0-u37754	https://ics.hutton.ac.uk/barleyrtd/view_gene.cgi?seq_name=BART1_0-u37754&dataset=150831_barley_pseudomolecules	Symbols: FPA | RNA binding | chr2:18026397-18030989 REVERSE LENGTH=858	protein|RNA recognition motif containing protein, expressed
HORVU6Hr1G030150.2	pep chromosome:IBSC_v2:chr6H:124984184:124992048:1 gene:HORVU6Hr1G030150 transcript:HORVU6Hr1G030150.2 gene_biotype:protein_coding transcript_biotype:protein_coding description:Non-specific serine/threonine protein kinase [Source:UniProtKB/TrEMBL;Acc:A0A287TRZ3]	HORVU6Hr1G030150	chr6H:124986251-124986286 [Sequence]	Forward	12 [Sequence]	40	290	66.7 [Alignment]	BART1_0-u43833	https://ics.hutton.ac.uk/barleyrtd/view_gene.cgi?seq_name=BART1_0-u43833&dataset=150831_barley_pseudomolecules	Symbols: CIPK21, SnRK3.4 | CBL-interacting protein kinase 21 | chr5:23341092-23343143 REVERSE LENGTH=416	protein|CAMK_KIN1/SNF1/Nim1_like.14 - CAMK includes calcium/calmodulin depedent protein kinases, expressed
HORVU6Hr1G030150.7	pep chromosome:IBSC_v2:chr6H:124984363:124987191:1 gene:HORVU6Hr1G030150 transcript:HORVU6Hr1G030150.7 gene_biotype:protein_coding transcript_biotype:protein_coding description:Non-specific serine/threonine protein kinase [Source:UniProtKB/TrEMBL;Acc:A0A287TRZ3]	HORVU6Hr1G030150	chr6H:124986251-124986286 [Sequence]	Forward	12 [Sequence]	40	290	66.7 [Alignment]
HORVU6Hr1G030150.8	pep chromosome:IBSC_v2:chr6H:124984411:124987209:1 gene:HORVU6Hr1G030150 transcript:HORVU6Hr1G030150.8 gene_biotype:protein_coding transcript_biotype:protein_coding description:Non-specific serine/threonine protein kinase [Source:UniProtKB/TrEMBL;Acc:A0A287TRZ3]	HORVU6Hr1G030150	chr6H:124986251-124986286 [Sequence]	Forward	12 [Sequence]	40	290	66.7 [Alignment]
HORVU3Hr1G005820.1	pep chromosome:IBSC_v2:chr3H:14192104:14193651:1 gene:HORVU3Hr1G005820 transcript:HORVU3Hr1G005820.1 gene_biotype:protein_coding transcript_biotype:protein_coding	HORVU3Hr1G005820	chr3H:14193150-14193176 [Sequence]	Forward	9 [Sequence]	39	390	66.7 [Alignment]	Not available	https://ics.hutton.ac.uk/barleyrtd/view_cds_sequence.cgi?seq_name=HORVU3Hr1G005820.1&dataset=150831_barley_pseudomolecules	Symbols: | Pyridoxal phosphate (PLP)-dependent transferases superfamily protein | chr2:8779804-8782490 FORWARD LENGTH=490	protein|decarboxylase, putative, expressed
HORVU3Hr1G005820.2	pep chromosome:IBSC_v2:chr3H:14192104:14193862:1 gene:HORVU3Hr1G005820 transcript:HORVU3Hr1G005820.2 gene_biotype:protein_coding transcript_biotype:protein_coding	HORVU3Hr1G005820	chr3H:14193150-14193176 [Sequence]	Forward	9 [Sequence]	39	390	66.7 [Alignment]
HORVU3Hr1G005820.3	pep chromosome:IBSC_v2:chr3H:14192124:14193641:1 gene:HORVU3Hr1G005820 transcript:HORVU3Hr1G005820.3 gene_biotype:protein_coding transcript_biotype:protein_coding	HORVU3Hr1G005820	chr3H:14193150-14193176 [Sequence]	Forward	9 [Sequence]	39	390	66.7 [Alignment]
HORVU3Hr1G113740.1	pep chromosome:IBSC_v2:chr3H:688984300:688999413:1 gene:HORVU3Hr1G113740 transcript:HORVU3Hr1G113740.1 gene_biotype:protein_coding transcript_biotype:protein_coding	HORVU3Hr1G113740	chr3H:688991657-688991680 [Sequence]	Forward	8 [Sequence]	39	390	75.0 [Alignment]	BART1_0-u25868	https://ics.hutton.ac.uk/barleyrtd/view_gene.cgi?seq_name=BART1_0-u25868&dataset=150831_barley_pseudomolecules	Symbols: | structural molecules | chr1:30085910-30091949 FORWARD LENGTH=912	protein|coatomer subunit beta, putative, expressed
HORVU3Hr1G113740.2	pep chromosome:IBSC_v2:chr3H:688984300:688999413:1 gene:HORVU3Hr1G113740 transcript:HORVU3Hr1G113740.2 gene_biotype:protein_coding transcript_biotype:protein_coding	HORVU3Hr1G113740	chr3H:688991657-688991680 [Sequence]	Forward	8 [Sequence]	39	390	75.0 [Alignment]
HORVU3Hr1G113740.3	pep chromosome:IBSC_v2:chr3H:688984329:688999413:1 gene:HORVU3Hr1G113740 transcript:HORVU3Hr1G113740.3 gene_biotype:protein_coding transcript_biotype:protein_coding	HORVU3Hr1G113740	chr3H:688991657-688991680 [Sequence]	Forward	8 [Sequence]	39	390	75.0 [Alignment]
HORVU3Hr1G113740.4	pep chromosome:IBSC_v2:chr3H:688984375:688997895:1 gene:HORVU3Hr1G113740 transcript:HORVU3Hr1G113740.4 gene_biotype:protein_coding transcript_biotype:protein_coding	HORVU3Hr1G113740	chr3H:688991657-688991680 [Sequence]	Forward	8 [Sequence]	39	390	75.0 [Alignment]
HORVU3Hr1G113740.5	pep chromosome:IBSC_v2:chr3H:688984375:688999451:1 gene:HORVU3Hr1G113740 transcript:HORVU3Hr1G113740.5 gene_biotype:protein_coding transcript_biotype:protein_coding	HORVU3Hr1G113740	chr3H:688991657-688991680 [Sequence]	Forward	8 [Sequence]	39	390	75.0 [Alignment]
HORVU3Hr1G113740.7	pep chromosome:IBSC_v2:chr3H:688984378:688997947:1 gene:HORVU3Hr1G113740 transcript:HORVU3Hr1G113740.7 gene_biotype:protein_coding transcript_biotype:protein_coding	HORVU3Hr1G113740	chr3H:688991657-688991680 [Sequence]	Forward	8 [Sequence]	39	390	75.0 [Alignment]
HORVU3Hr1G113740.8	pep chromosome:IBSC_v2:chr3H:688984419:688999415:1 gene:HORVU3Hr1G113740 transcript:HORVU3Hr1G113740.8 gene_biotype:protein_coding transcript_biotype:protein_coding	HORVU3Hr1G113740	chr3H:688991657-688991680 [Sequence]	Forward	8 [Sequence]	39	390	75.0 [Alignment]
HORVU3Hr1G113740.9	pep chromosome:IBSC_v2:chr3H:688984432:688998029:1 gene:HORVU3Hr1G113740 transcript:HORVU3Hr1G113740.9 gene_biotype:protein_coding transcript_biotype:protein_coding	HORVU3Hr1G113740	chr3H:688991657-688991680 [Sequence]	Forward	8 [Sequence]	39	390	75.0 [Alignment]
HORVU3Hr1G113740.13	pep chromosome:IBSC_v2:chr3H:688984457:688999477:1 gene:HORVU3Hr1G113740 transcript:HORVU3Hr1G113740.13 gene_biotype:protein_coding transcript_biotype:protein_coding	HORVU3Hr1G113740	chr3H:688991657-688991680 [Sequence]	Forward	8 [Sequence]	39	390	75.0 [Alignment]
HORVU3Hr1G113740.14	pep chromosome:IBSC_v2:chr3H:688984477:688999441:1 gene:HORVU3Hr1G113740 transcript:HORVU3Hr1G113740.14 gene_biotype:protein_coding transcript_biotype:protein_coding	HORVU3Hr1G113740	chr3H:688991657-688991680 [Sequence]	Forward	8 [Sequence]	39	390	75.0 [Alignment]
HORVU3Hr1G113740.15	pep chromosome:IBSC_v2:chr3H:688984479:688999469:1 gene:HORVU3Hr1G113740 transcript:HORVU3Hr1G113740.15 gene_biotype:protein_coding transcript_biotype:protein_coding	HORVU3Hr1G113740	chr3H:688991657-688991680 [Sequence]	Forward	8 [Sequence]	39	390	75.0 [Alignment]
HORVU3Hr1G113740.16	pep chromosome:IBSC_v2:chr3H:688984479:688999469:1 gene:HORVU3Hr1G113740 transcript:HORVU3Hr1G113740.16 gene_biotype:protein_coding transcript_biotype:protein_coding	HORVU3Hr1G113740	chr3H:688991657-688991680 [Sequence]	Forward	8 [Sequence]	39	390	75.0 [Alignment]
HORVU3Hr1G113740.18	pep chromosome:IBSC_v2:chr3H:688984499:688999387:1 gene:HORVU3Hr1G113740 transcript:HORVU3Hr1G113740.18 gene_biotype:protein_coding transcript_biotype:protein_coding	HORVU3Hr1G113740	chr3H:688991657-688991680 [Sequence]	Forward	8 [Sequence]	39	390	75.0 [Alignment]
HORVU3Hr1G113740.21	pep chromosome:IBSC_v2:chr3H:688986131:688999453:1 gene:HORVU3Hr1G113740 transcript:HORVU3Hr1G113740.21 gene_biotype:protein_coding transcript_biotype:protein_coding	HORVU3Hr1G113740	chr3H:688991657-688991680 [Sequence]	Forward	8 [Sequence]	39	390	75.0 [Alignment]
HORVU3Hr1G113740.22	pep chromosome:IBSC_v2:chr3H:688987578:688999413:1 gene:HORVU3Hr1G113740 transcript:HORVU3Hr1G113740.22 gene_biotype:protein_coding transcript_biotype:protein_coding	HORVU3Hr1G113740	chr3H:688991657-688991680 [Sequence]	Forward	8 [Sequence]	39	390	75.0 [Alignment]
HORVU3Hr1G113740.23	pep chromosome:IBSC_v2:chr3H:688987797:688999415:1 gene:HORVU3Hr1G113740 transcript:HORVU3Hr1G113740.23 gene_biotype:protein_coding transcript_biotype:protein_coding	HORVU3Hr1G113740	chr3H:688991657-688991680 [Sequence]	Forward	8 [Sequence]	39	390	75.0 [Alignment]
HORVU3Hr1G113740.24	pep chromosome:IBSC_v2:chr3H:688987864:688999426:1 gene:HORVU3Hr1G113740 transcript:HORVU3Hr1G113740.24 gene_biotype:protein_coding transcript_biotype:protein_coding	HORVU3Hr1G113740	chr3H:688991657-688991680 [Sequence]	Forward	8 [Sequence]	39	390	75.0 [Alignment]
HORVU3Hr1G113740.25	pep chromosome:IBSC_v2:chr3H:688988343:688999413:1 gene:HORVU3Hr1G113740 transcript:HORVU3Hr1G113740.25 gene_biotype:protein_coding transcript_biotype:protein_coding	HORVU3Hr1G113740	chr3H:688991657-688991680 [Sequence]	Forward	8 [Sequence]	39	390	75.0 [Alignment]
HORVU3Hr1G113740.26	pep chromosome:IBSC_v2:chr3H:688988568:688999453:1 gene:HORVU3Hr1G113740 transcript:HORVU3Hr1G113740.26 gene_biotype:protein_coding transcript_biotype:protein_coding	HORVU3Hr1G113740	chr3H:688991657-688991680 [Sequence]	Forward	8 [Sequence]	39	390	75.0 [Alignment]
HORVU3Hr1G113740.27	pep chromosome:IBSC_v2:chr3H:688989371:688999459:1 gene:HORVU3Hr1G113740 transcript:HORVU3Hr1G113740.27 gene_biotype:protein_coding transcript_biotype:protein_coding	HORVU3Hr1G113740	chr3H:688991657-688991680 [Sequence]	Forward	8 [Sequence]	39	390	75.0 [Alignment]
HORVU3Hr1G113740.28	pep chromosome:IBSC_v2:chr3H:688991150:688997849:1 gene:HORVU3Hr1G113740 transcript:HORVU3Hr1G113740.28 gene_biotype:protein_coding transcript_biotype:protein_coding	HORVU3Hr1G113740	chr3H:688991657-688991680 [Sequence]	Forward	8 [Sequence]	39	390	75.0 [Alignment]
HORVU6Hr1G077520.1	pep chromosome:IBSC_v2:chr6H:530750660:530751875:-1 gene:HORVU6Hr1G077520 transcript:HORVU6Hr1G077520.1 gene_biotype:protein_coding transcript_biotype:protein_coding description:Predicted protein [Source:UniProtKB/TrEMBL;Acc:F2EI00]	HORVU6Hr1G077520	chr6H:530751255-530751284 [Sequence]	Reverse	10 [Sequence]	39	390	60.0 [Alignment]	BART1_0-u46815	https://ics.hutton.ac.uk/barleyrtd/view_gene.cgi?seq_name=BART1_0-u46815&dataset=150831_barley_pseudomolecules	unknown	unknown
HORVU7Hr1G035550.1	pep chromosome:IBSC_v2:chr7H:79246546:79248297:1 gene:HORVU7Hr1G035550 transcript:HORVU7Hr1G035550.1 gene_biotype:protein_coding transcript_biotype:protein_coding	HORVU7Hr1G035550	chr7H:79247491-79247520 [Sequence]	Forward	10 [Sequence]	39	390	60.0 [Alignment]	BART1_0-u51054	https://ics.hutton.ac.uk/barleyrtd/view_gene.cgi?seq_name=BART1_0-u51054&dataset=150831_barley_pseudomolecules	Symbols: FT1, ATFUT1, ATFT1, MUR2 | fucosyltransferase 1 | chr2:970401-972353 REVERSE LENGTH=558	protein|xyloglucan fucosyltransferase, putative, expressed
HORVU7Hr1G035550.2	pep chromosome:IBSC_v2:chr7H:79246549:79248309:1 gene:HORVU7Hr1G035550 transcript:HORVU7Hr1G035550.2 gene_biotype:protein_coding transcript_biotype:protein_coding	HORVU7Hr1G035550	chr7H:79247491-79247520 [Sequence]	Forward	10 [Sequence]	39	390	60.0 [Alignment]	BART1_0-u51053	https://ics.hutton.ac.uk/barleyrtd/view_gene.cgi?seq_name=BART1_0-u51053&dataset=150831_barley_pseudomolecules	Symbols: FT1, ATFUT1, ATFT1, MUR2 | fucosyltransferase 1 | chr2:970401-972353 REVERSE LENGTH=558	protein|xyloglucan fucosyltransferase, putative, expressed
HORVU7Hr1G035550.3	pep chromosome:IBSC_v2:chr7H:79247352:79248434:1 gene:HORVU7Hr1G035550 transcript:HORVU7Hr1G035550.3 gene_biotype:protein_coding transcript_biotype:protein_coding	HORVU7Hr1G035550	chr7H:79247491-79247520 [Sequence]	Forward	10 [Sequence]	39	390	60.0 [Alignment]
HORVU1Hr1G074650.3	pep chromosome:IBSC_v2:chr1H:508771004:508778386:-1 gene:HORVU1Hr1G074650 transcript:HORVU1Hr1G074650.3 gene_biotype:protein_coding transcript_biotype:protein_coding description:Predicted protein [Source:UniProtKB/TrEMBL;Acc:F2E3N3]	HORVU1Hr1G074650	chr1H:508778354-508778386 [Sequence]	Reverse	11 [Sequence]	38	540	63.6 [Alignment]	BART1_0-u05144	https://ics.hutton.ac.uk/barleyrtd/view_gene.cgi?seq_name=BART1_0-u05144&dataset=150831_barley_pseudomolecules	Symbols: | alpha/beta-Hydrolases superfamily protein | chr1:12530936-12534031 FORWARD LENGTH=530	protein|hydrolase, alpha/beta fold family domain containing protein, expressed
HORVU1Hr1G074650.8	pep chromosome:IBSC_v2:chr1H:508772331:508778410:-1 gene:HORVU1Hr1G074650 transcript:HORVU1Hr1G074650.8 gene_biotype:protein_coding transcript_biotype:protein_coding description:Predicted protein [Source:UniProtKB/TrEMBL;Acc:F2E3N3]	HORVU1Hr1G074650	chr1H:508778354-508778386 [Sequence]	Reverse	11 [Sequence]	38	540	63.6 [Alignment]
HORVU1Hr1G074650.13	pep chromosome:IBSC_v2:chr1H:508772348:508778761:-1 gene:HORVU1Hr1G074650 transcript:HORVU1Hr1G074650.13 gene_biotype:protein_coding transcript_biotype:protein_coding description:Predicted protein [Source:UniProtKB/TrEMBL;Acc:F2E3N3]	HORVU1Hr1G074650	chr1H:508778354-508778386 [Sequence]	Reverse	11 [Sequence]	38	540	63.6 [Alignment]
HORVU1Hr1G074650.14	pep chromosome:IBSC_v2:chr1H:508772354:508778739:-1 gene:HORVU1Hr1G074650 transcript:HORVU1Hr1G074650.14 gene_biotype:protein_coding transcript_biotype:protein_coding description:Predicted protein [Source:UniProtKB/TrEMBL;Acc:F2E3N3]	HORVU1Hr1G074650	chr1H:508778354-508778386 [Sequence]	Reverse	11 [Sequence]	38	540	63.6 [Alignment]
HORVU1Hr1G074650.15	pep chromosome:IBSC_v2:chr1H:508772354:508778739:-1 gene:HORVU1Hr1G074650 transcript:HORVU1Hr1G074650.15 gene_biotype:protein_coding transcript_biotype:protein_coding description:Predicted protein [Source:UniProtKB/TrEMBL;Acc:F2E3N3]	HORVU1Hr1G074650	chr1H:508778354-508778386 [Sequence]	Reverse	11 [Sequence]	38	540	63.6 [Alignment]
HORVU1Hr1G074650.21	pep chromosome:IBSC_v2:chr1H:508772366:508778454:-1 gene:HORVU1Hr1G074650 transcript:HORVU1Hr1G074650.21 gene_biotype:protein_coding transcript_biotype:protein_coding description:Predicted protein [Source:UniProtKB/TrEMBL;Acc:F2E3N3]	HORVU1Hr1G074650	chr1H:508778354-508778386 [Sequence]	Reverse	11 [Sequence]	38	540	63.6 [Alignment]
HORVU1Hr1G074650.28	pep chromosome:IBSC_v2:chr1H:508772496:508778560:-1 gene:HORVU1Hr1G074650 transcript:HORVU1Hr1G074650.28 gene_biotype:protein_coding transcript_biotype:protein_coding description:Predicted protein [Source:UniProtKB/TrEMBL;Acc:F2E3N3]	HORVU1Hr1G074650	chr1H:508778354-508778386 [Sequence]	Reverse	11 [Sequence]	38	540	63.6 [Alignment]
HORVU1Hr1G074650.34	pep chromosome:IBSC_v2:chr1H:508773588:508778575:-1 gene:HORVU1Hr1G074650 transcript:HORVU1Hr1G074650.34 gene_biotype:protein_coding transcript_biotype:protein_coding description:Predicted protein [Source:UniProtKB/TrEMBL;Acc:F2E3N3]	HORVU1Hr1G074650	chr1H:508778354-508778386 [Sequence]	Reverse	11 [Sequence]	38	540	63.6 [Alignment]
HORVU3Hr1G099420.1	pep chromosome:IBSC_v2:chr3H:661498454:661499397:-1 gene:HORVU3Hr1G099420 transcript:HORVU3Hr1G099420.1 gene_biotype:protein_coding transcript_biotype:protein_coding	HORVU3Hr1G099420	chr3H:661499053-661499079 [Sequence]	Reverse	9 [Sequence]	38	540	66.7 [Alignment]	not available	https://ics.hutton.ac.uk/barleyrtd/view_cds_sequence.cgi?seq_name=HORVU3Hr1G099420.1&dataset=150831_barley_pseudomolecules	Symbols: | 2-oxoglutarate (2OG) and Fe(II)-dependent oxygenase superfamily protein | chr1:2025618-2027094 FORWARD LENGTH=365	protein|1-aminocyclopropane-1-carboxylate oxidase homolog 2, putative, expressed
HORVU3Hr1G099420.2	pep chromosome:IBSC_v2:chr3H:661498454:661499433:-1 gene:HORVU3Hr1G099420 transcript:HORVU3Hr1G099420.2 gene_biotype:protein_coding transcript_biotype:protein_coding	HORVU3Hr1G099420	chr3H:661499053-661499079 [Sequence]	Reverse	9 [Sequence]	38	540	66.7 [Alignment]
HORVU3Hr1G099420.3	pep chromosome:IBSC_v2:chr3H:661498454:661499436:-1 gene:HORVU3Hr1G099420 transcript:HORVU3Hr1G099420.3 gene_biotype:protein_coding transcript_biotype:protein_coding	HORVU3Hr1G099420	chr3H:661499053-661499079 [Sequence]	Reverse	9 [Sequence]	38	540	66.7 [Alignment]
HORVU4Hr1G040280.2	pep chromosome:IBSC_v2:chr4H:309109182:309113038:-1 gene:HORVU4Hr1G040280 transcript:HORVU4Hr1G040280.2 gene_biotype:protein_coding transcript_biotype:protein_coding description:Eukaryotic translation initiation factor 3 subunit I [Source:UniProtKB/TrEMBL;Acc:A0A287NVB1]	HORVU4Hr1G040280	chr4H:309110914-309110934 [Sequence]	Reverse	7 [Sequence]	38	540	85.7 [Alignment]	BART1_0-u28675	https://ics.hutton.ac.uk/barleyrtd/view_gene.cgi?seq_name=BART1_0-u28675&dataset=150831_barley_pseudomolecules	Symbols: | Transducin/WD40 repeat-like superfamily protein | chr2:19005910-19007797 REVERSE LENGTH=355	protein|WD domain, G-beta repeat domain containing protein, expressed
HORVU4Hr1G040280.3	pep chromosome:IBSC_v2:chr4H:309109196:309113599:-1 gene:HORVU4Hr1G040280 transcript:HORVU4Hr1G040280.3 gene_biotype:protein_coding transcript_biotype:protein_coding description:Eukaryotic translation initiation factor 3 subunit I [Source:UniProtKB/TrEMBL;Acc:A0A287NVB1]	HORVU4Hr1G040280	chr4H:309110914-309110934 [Sequence]	Reverse	7 [Sequence]	38	540	85.7 [Alignment]
HORVU4Hr1G040280.4	pep chromosome:IBSC_v2:chr4H:309109269:309113323:-1 gene:HORVU4Hr1G040280 transcript:HORVU4Hr1G040280.4 gene_biotype:protein_coding transcript_biotype:protein_coding description:Eukaryotic translation initiation factor 3 subunit I [Source:UniProtKB/TrEMBL;Acc:A0A287NVB1]	HORVU4Hr1G040280	chr4H:309110914-309110934 [Sequence]	Reverse	7 [Sequence]	38	540	85.7 [Alignment]
HORVU4Hr1G055900.1	pep chromosome:IBSC_v2:chr4H:469810551:469813858:-1 gene:HORVU4Hr1G055900 transcript:HORVU4Hr1G055900.1 gene_biotype:protein_coding transcript_biotype:protein_coding	HORVU4Hr1G055900	chr4H:469811249-469811278 [Sequence]	Reverse	10 [Sequence]	38	540	60.0 [Alignment]	BART1_0-u29628	https://ics.hutton.ac.uk/barleyrtd/view_gene.cgi?seq_name=BART1_0-u29628&dataset=150831_barley_pseudomolecules	Symbols: ETO1 | tetratricopeptide repeat (TPR)-containing protein | chr3:19200328-19203998 REVERSE LENGTH=959	protein|BTBT1 - Bric-a-Brac, Tramtrack, Broad Complex BTB domain with tetratricopeptide repeats, expressed
HORVU4Hr1G055900.2	pep chromosome:IBSC_v2:chr4H:469810729:469812353:-1 gene:HORVU4Hr1G055900 transcript:HORVU4Hr1G055900.2 gene_biotype:protein_coding transcript_biotype:protein_coding	HORVU4Hr1G055900	chr4H:469811249-469811278 [Sequence]	Reverse	10 [Sequence]	38	540	60.0 [Alignment]
HORVU4Hr1G055900.5	pep chromosome:IBSC_v2:chr4H:469811093:469815218:-1 gene:HORVU4Hr1G055900 transcript:HORVU4Hr1G055900.5 gene_biotype:protein_coding transcript_biotype:protein_coding	HORVU4Hr1G055900	chr4H:469811249-469811278 [Sequence]	Reverse	10 [Sequence]	38	540	60.0 [Alignment]
HORVU4Hr1G055900.6	pep chromosome:IBSC_v2:chr4H:469811093:469815218:-1 gene:HORVU4Hr1G055900 transcript:HORVU4Hr1G055900.6 gene_biotype:protein_coding transcript_biotype:protein_coding	HORVU4Hr1G055900	chr4H:469811249-469811278 [Sequence]	Reverse	10 [Sequence]	38	540	60.0 [Alignment]
HORVU4Hr1G055900.7	pep chromosome:IBSC_v2:chr4H:469811093:469815218:-1 gene:HORVU4Hr1G055900 transcript:HORVU4Hr1G055900.7 gene_biotype:protein_coding transcript_biotype:protein_coding	HORVU4Hr1G055900	chr4H:469811249-469811278 [Sequence]	Reverse	10 [Sequence]	38	540	60.0 [Alignment]
HORVU4Hr1G055900.8	pep chromosome:IBSC_v2:chr4H:469811093:469815218:-1 gene:HORVU4Hr1G055900 transcript:HORVU4Hr1G055900.8 gene_biotype:protein_coding transcript_biotype:protein_coding	HORVU4Hr1G055900	chr4H:469811249-469811278 [Sequence]	Reverse	10 [Sequence]	38	540	60.0 [Alignment]
HORVU7Hr1G035590.1	pep chromosome:IBSC_v2:chr7H:79324382:79326849:1 gene:HORVU7Hr1G035590 transcript:HORVU7Hr1G035590.1 gene_biotype:protein_coding transcript_biotype:protein_coding	HORVU7Hr1G035590	chr7H:79325711-79325740 [Sequence]	Forward	10 [Sequence]	38	540	60.0 [Alignment]
HORVU7Hr1G035590.2	pep chromosome:IBSC_v2:chr7H:79324751:79326481:1 gene:HORVU7Hr1G035590 transcript:HORVU7Hr1G035590.2 gene_biotype:protein_coding transcript_biotype:protein_coding	HORVU7Hr1G035590	chr7H:79325711-79325740 [Sequence]	Forward	10 [Sequence]	38	540	60.0 [Alignment]
HORVU7Hr1G035590.3	pep chromosome:IBSC_v2:chr7H:79324845:79326487:1 gene:HORVU7Hr1G035590 transcript:HORVU7Hr1G035590.3 gene_biotype:protein_coding transcript_biotype:protein_coding	HORVU7Hr1G035590	chr7H:79325711-79325740 [Sequence]	Forward	10 [Sequence]	38	540	60.0 [Alignment]
HORVU7Hr1G035590.4	pep chromosome:IBSC_v2:chr7H:79324864:79326481:1 gene:HORVU7Hr1G035590 transcript:HORVU7Hr1G035590.4 gene_biotype:protein_coding transcript_biotype:protein_coding	HORVU7Hr1G035590	chr7H:79325711-79325740 [Sequence]	Forward	10 [Sequence]	38	540	60.0 [Alignment]
