# Supplementary material for: CRISPR/Cas9-Induced Loss-of-Function Mutation in the Barley Mitogen-Activated Protein Kinase 6 Gene Causes Abnormal Embryo Development Leading to Severely Reduced Grain Germination and Seedling Shootless Phenotype
Source: Front Plant Sci. 2021 Jul 30;12:670302. doi: 10.3389/fpls.2021.670302 (PMC8361755; doi:10.3389/fpls.2021.670302)
Supplement: Supplementary Table 3 — Overview of the off-targets predicted by CRISPOR. [file Table_3.XLSX]

## Sheet: List 1
guideSeq	offtargetSeq	mismatchPos	mismatchCount	mitOfftargetScore	cfdOfftargetScore	chrom	start	end	strand	locusDesc	exon/intron hit Golden Promise v1 genome assembly	exon/intron hit Morex IBSC_v2 genome assembly	Note	BART code	BART code link	Rice PP7 annotation	Arabidopsis TAIR PP10 annotation
CTCAAATCAAGCTTTATCGGAGG	CACAAATCAAGCTTTATAGACGG	.*...............*.*	3	0.29245	0.427145	CABVVH010000001.1	215572070	215572092	-	CABVVH010000001.1 215.57 Mbp	No	No		Not applicable	Not applicable	Not applicable	Not applicable
CTCAAATCAAGCTTTATCGGAGG	AGCAAATCAAGCATTATCAGAGG	**..........*.....*.	4	0.20389	0.415385	CABVVH010000002.1	489513697	489513719	+	CABVVH010000002.1 489.51 Mbp	No	No		Not applicable	Not applicable	Not applicable	Not applicable
CTCAAATCAAGCTTTATCGGAGG	CTCTAATGAAGCTTCACCGGCGG	...*...*......*.*...	4	0.155097	0.0787555	CABVVH010000002.1	20262647	20262669	+	CABVVH010000002.1 20.26 Mbp	exon:HORVU.MOREX.r2.2HG0089800.1			Not available	Not available	Unknown	Unknown
CTCAAATCAAGCTTTATCGGAGG	GTGAAATCAATCTCTATCGGTGG	*.*.......*..*......	4	0.122564	0.0501672	CABVVH010000005.1	506844614	506844636	+	CABVVH010000005.1 506.84 Mbp	exon:HORVU.MOREX.r2.5HG0432020.1	exon:HORVU5Hr1G106380		BART1_0-u39958	https://ics.hutton.ac.uk/barleyrtd/view_gene.cgi?seq_name=BART1_0-u39958&dataset=150831_barley_pseudomolecules	protein|tRNA synthetases class II domain containing protein, expressed	Symbols: ATKRS-1 | lysyl-tRNA synthetase 1 | chr3:3702359-3705613 REVERSE LENGTH=626
CTCAAATCAAGCTTTATCGGAGG	CTATAATTAAGCTTTATCGGAGA	..**...*............	3	0.478519	0.0335122	CABVVH010000004.1	143414384	143414406	+	CABVVH010000004.1 143.41 Mbp		exon:HORVU4Hr1G027070		BART1_0-u27938	https://ics.hutton.ac.uk/barleyrtd/view_gene.cgi?seq_name=BART1_0-u27938&dataset=150831_barley_pseudomolecules	protein|prenyltransferase, putative, expressed
														BART1_0-u27951	https://ics.hutton.ac.uk/barleyrtd/view_gene.cgi?seq_name=BART1_0-u27951&dataset=150831_barley_pseudomolecules	protein|prenyltransferase, putative, expressed	Symbols: | Protein prenylyltransferase superfamily protein | chr1:3297478-3300353 REVERSE LENGTH=420
												exon:HORVU4Hr1G027080		BART1_0-u27952	https://ics.hutton.ac.uk/barleyrtd/view_gene.cgi?seq_name=BART1_0-u27952&dataset=150831_barley_pseudomolecules	protein|thioesterase family protein, putative, expressed
CTCAAATCAAGCTTTATCGGAGG	CTGCAATGAAGCTTCATCGGAGG	..**...*......*.....	4	0.397208	0.0309396	CABVVH010000002.1	119569934	119569956	-	CABVVH010000002.1 119.57 Mbp	exon:HORVU.MOREX.r2.2HG0108160.1	exon:HORVU2Hr1G036530		BART1_0-u09773	https://ics.hutton.ac.uk/barleyrtd/view_gene.cgi?seq_name=BART1_0-u09773&dataset=150831_barley_pseudomolecules	protein|transporter family protein, putative, expressed	Symbols: ATPLT5, PMT5, ATPMT5 | polyol/monosaccharide transporter 5 | chr3:6489000-6491209 REVERSE LENGTH=539
CTCAAATCAAGCTTTATCGGAGG	CTCCAATCAAGCTCTCTGGGTGG	...*.........*.*.*..	4	0.00755053	0	CABVVH010000008.1	8708655	8708677	+	CABVVH010000008.1 8.71 Mbp	exon:HORVU.MOREX.r2.5HG0350830.1	exon:HORVU5Hr1G002030		BART1_0-u32360	https://ics.hutton.ac.uk/barleyrtd/view_gene.cgi?seq_name=HORVU5Hr1G002030&dataset=150831_barley_pseudomolecules	protein|WD domain, G-beta repeat domain containing protein, expressed	Symbols: | WD40/YVTN repeat-like-containing domain;Bromodomain | chr5:20037338-20045454 REVERSE LENGTH=1677
CTCAAATCAAGCTTTATCGGAGG	CACAAATCAAGCTTTATAAACGG	.*...............***	4	0.0430604	0.305104	CABVVH010000004.1	78566526	78566548	+	CABVVH010000004.1 78.57 Mbp		intron:HORVU4Hr1G019230		BART1_0-u27416	https://ics.hutton.ac.uk/barleyrtd/view_gene.cgi?seq_name=BART1_0-u27416&dataset=150831_barley_pseudomolecules	protein|retrotransposon protein, putative, unclassified, expressed	Symbols: CRK8 | cysteine-rich RLK (RECEPTOR-like protein kinase) 8 | chr4:12129485-12134086 FORWARD LENGTH=1262
CTCAAATCAAGCTTTATCGGAGG	CTCATACAAAGCTTTATAGGTGG	....*.**.........*..	4	0.201226	0.0875	CABVVH010000003.1	114391642	114391664	-	CABVVH010000003.1 114.39 Mbp	intron:HORVU.MOREX.r2.3HG0205560.1	intron:HORVU3Hr1G030270	286 upstream from the intron/exon boundary - Golden Promise, 148bp downstream from the exon/intron boundary - Morex	BART1_0-u19321	https://ics.hutton.ac.uk/barleyrtd/view_gene.cgi?seq_name=BART1_0-u19321&dataset=150831_barley_pseudomolecules	protein|tRNA methyltransferase, putative, expressed	Symbols: | Met-10+ like family protein | chr4:13687366-13690370 REVERSE LENGTH=619
CTCAAATCAAGCTTTATCGGAGG	CTCCAATGATGCTTCATCGGAGG	...*...*.*....*.....	4	0.353142	0.0545994	CABVVH010000003.1	30702077	30702099	+	CABVVH010000003.1 30.70 Mbp		intron:U1
CTCAAATCAAGCTTTATCGGAGG	CTCAAATCGATCTTCATAGGAGG	........*.*...*..*..	4	0.0254848	0.0376547	CABVVH010000004.1	74996404	74996426	-	CABVVH010000004.1 75.00 Mbp	intron:HORVU.MOREX.r2.1HG0072610.1		7 bp upstream from the intron/exon boundary	BART1_0-u06192	https://ics.hutton.ac.uk/barleyrtd/view_gene.cgi?seq_name=BART1_0-u06192&dataset=150831_barley_pseudomolecules	protein|retrotransposon protein, putative, unclassified, expressed	Symbols: | RING/U-box superfamily protein | chr3:5070472-5072344 REVERSE LENGTH=486
											intron:HORVU.MOREX.r2.4HG0290570.1			BART1_0-u06193	https://ics.hutton.ac.uk/barleyrtd/view_gene.cgi?seq_name=BART1_0-u06192&dataset=150831_barley_pseudomolecules	protein|retrotransposon protein, putative, unclassified, expressed	Symbols: | RING/U-box superfamily protein | chr3:5070472-5072344 REVERSE LENGTH=487
CTCAAATCAAGCTTTATCGGAGG	AACGAATTAAGCTTTATCGGAGA	**.*...*............	4	0.272989	0.0321347	CABVVH010000002.1	800641	800663	-	CABVVH010000002.1 800.64 Kbp	intron:HORVU.MOREX.r2.2HG0078830.1	intron:HORVU2Hr1G000360	93 bp upstream from the intron/exon boundary - Golden Promise, 0 bp upstream and 4bp downstream from a transcript variant occurring within an intron - Morex	BART1_0-u06776	https://ics.hutton.ac.uk/barleyrtd/view_gene.cgi?seq_name=BART1_0-u06776&dataset=150831_barley_pseudomolecules	protein|homeobox domain containing protein, expressed	Symbols: | sequence-specific DNA binding;sequence-specific DNA binding transcription factors | chr4:1366495-1370910 REVERSE LENGTH=879
CTCAAATCAAGCTTTATCGGAGG	CGCACATCAAGCCTTCTCGGCGG	.*..*.......*..*....	4	0.100057	0	CABVVH010000008.1	79122219	79122241	-	CABVVH010000008.1 79.12 Mbp	intron:HORVU.MOREX.r2.7HG0531110.1			Not available	Not available	Unknown	Unknown
CTCAAATCAAGCTTTATCGGAGG	CGCACATCAAGCCTTCTCGGCGG	.*..*.......*..*....	4	0.100057	0	CABVVH010000008.1	107396110	107396132	-	CABVVH010000008.1 107.40 Mbp	intron:HORVU.MOREX.r2.4HG0293130.1			BART1_0-u10236	https://ics.hutton.ac.uk/barleyrtd/view_gene.cgi?seq_name=BART1_0-u10236&dataset=150831_barley_pseudomolecules	protein|transposon protein, putative, CACTA, En/Spm sub-class, expressed
CTCAAATCAAGCTTTATCGGAGG	CGCACATCAAGCCTTCTCGGCGG	.*..*.......*..*....	4	0.100057	0	CABVVH010000006.1	43613617	43613639	-	CABVVH010000006.1 43.61 Mbp	intron: HORVU.MOREX.r2.6HG0463580.1			BART1_0-u43161.001	https://ics.hutton.ac.uk/barleyrtd/view_gene.cgi?seq_name=BART1_0-u43161&dataset=150831_barley_pseudomolecules	reverse transcriptase*
CTCAAATCAAGCTTTATCGGAGG	ATCAAATCAAGCTGGATCCGAGG	*............**...*.	4	0.0210381	0	CABVVH010000001.1	57548294	57548316	+	CABVVH010000001.1 57.55 Mbp	intron:HORVU.MOREX.r2.1HG0015750.1			Not available	Not available	Unknown	Unknown
*Annotated by EnsemblPlants
